# Supplementary material for: YSMR: a video tracking and analysis program for bacterial motility
Source: BMC Bioinformatics. 2020 Apr 29;21:166. doi: 10.1186/s12859-020-3495-9 (PMC7191716; doi:10.1186/s12859-020-3495-9)
Supplement: Supplementary file 3 — Additional file 3: Supplementary Table S1. A comparison between results generated by TrackMate and YSMR. All tracks with a duration between 5 and 10 s were selected and the mean of motility parameter was calculated. [file 12859_2020_3495_MOESM3_ESM.xlsx]

## Sheet: Sheet1
Evaluation of 30 s video
all selected tracks are of a duration between 5 and 10 seconds
	YSMR	TrackMate
Number of tracks	211	639
Mean speed (µm/s)	9.03621	8.33036
Mean displacement (µm)	42.2294	33.8634
Mean distance (µm)	66.5869	59.4965
Mean percentage motile	96.9227	90.8835
Mean arc-chord ratio	0.459589	0.393975
